# Supplementary material for: Synthesis, Anti-Cancer Activity, Cell Cycle Arrest, Apoptosis Induction, and Docking Study of Fused Benzo[h]chromeno[2,3-d]pyrimidine on Human Breast Cancer Cell Line MCF-7
Source: Molecules. 2024 Oct 4;29(19):4697. doi: 10.3390/molecules29194697 (PMC11478142; doi:10.3390/molecules29194697)
Supplement: Supplementary file 1 [file molecules-29-04697-s001.zip]

Archive with 1 entries (1 files):
- molecules-3208032-supplementary.pdf
